# Supplementary material for: p-Sulfonato-Calix[4]arene Micelles Stabilize a Povidone Iodine Solution: Supramolecular Interactions, Iodine Retention, and Bactericidal Activity
Source: Nanomaterials (Basel). 2023 Jan 10;13(2):286. doi: 10.3390/nano13020286 (PMC9865561; doi:10.3390/nano13020286)
Supplement: Supplementary file 1 [file nanomaterials-13-00286-s001.zip]

Archive with 1 entries (1 files):
- nanomaterials-2120873-supplementary.pdf
